# Supplementary material for: The global phylogeography of rapidly expanding multidrug resistant Ural lineage 4.2 Mycobacterium tuberculosis
Source: Nat Commun. 2026 Mar 31;17:4654. doi: 10.1038/s41467-026-71193-6 (PMC13201588; doi:10.1038/s41467-026-71193-6)
Supplement: Supplementary file 4 — Supplementary Data 1 [file 41467_2026_71193_MOESM4_ESM.csv]

run_accession	country	est_collection_date
DRR261041	Vietnam	12/31/15
DRR261022	Vietnam	10/18/15
DRR261103	Vietnam	1/11/16
DRR261129	Vietnam	3/1/16
DRR473782	Japan	1/15/17
DRR474076	Japan	1/16/16
DRR473683	Japan	1/15/17
DRR473693	Japan	1/15/17
DRR473705	Japan	1/16/17
DRR473761	Japan	1/16/17
DRR473779	Japan	1/15/17
DRR473866	Japan	1/16/18
DRR473913	Japan	1/15/18
DRR473949	Japan	1/15/18
DRR473962	Japan	1/16/16
DRR473992	Japan	1/16/16
DRR474017	Japan	1/15/16
DRR474096	Japan	1/16/16
DRR474165	Japan	1/15/17
DRR034507	Japan	7/4/08
DRR034410	Japan	7/5/13
DRR034370	Japan	7/10/13
DRR034413	Japan	7/2/13
DRR034447	Japan	6/23/08
DRR034480	Japan	8/26/08
DRR034504	Japan	7/3/08
DRR130240	Japan	6/20/16
DRR130195	Japan	7/1/14
DRR130212	Japan	5/29/12
DRR130150	Japan	7/2/12
DRR130144	Japan	7/28/12
DRR130233	Japan	7/2/15
DRR130236	Japan	7/16/15
DRR130239	Japan	6/16/16
DRR188783	Japan	10/30/17
DRR188981	Japan	10/30/17
DRR188560	Japan	10/30/17
DRR188532	Japan	10/30/17
DRR188715	Japan	10/30/17
DRR188470	Japan	10/30/17
DRR188499	Japan	10/30/17
DRR188561	Japan	10/30/17
DRR188565	Japan	10/30/17
DRR188630	Japan	10/30/17
DRR188767	Japan	10/30/17
DRR188768	Japan	10/30/17
DRR188786	Japan	10/30/17
DRR188811	Japan	10/30/17
DRR188816	Japan	10/30/17
DRR188822	Japan	10/30/17
DRR188872	Japan	10/30/17
DRR188879	Japan	10/30/17
DRR188894	Japan	10/30/17
DRR188895	Japan	10/30/17
DRR189020	Japan	10/30/17
DRR189047	Japan	10/30/17
DRR189051	Japan	10/30/17
DRR189056	Japan	10/30/17
DRR189093	Japan	10/30/17
DRR189115	Japan	10/30/17
DRR184658	Vietnam	9/5/08
DRR184661	Vietnam	7/28/08
DRR184679	Vietnam	5/6/08
DRR185063	Vietnam	7/20/08
DRR185012	Vietnam	7/6/08
DRR184975	Vietnam	2/26/09
DRR185006	Vietnam	6/14/08
DRR184881	Vietnam	11/22/07
DRR184910	Vietnam	7/4/08
DRR184925	Vietnam	5/22/08
DRR184927	Vietnam	12/19/08
DRR184933	Vietnam	7/11/08
DRR184936	Vietnam	6/25/08
DRR184950	Vietnam	8/11/08
DRR184973	Vietnam	7/28/08
DRR184995	Vietnam	11/29/08
DRR185002	Vietnam	7/13/08
DRR185051	Vietnam	8/1/08
DRR185052	Vietnam	9/11/07
ERR1034841	Pakistan	5/13/13
ERR1034858	Pakistan	3/10/15
ERR1034688	Pakistan	6/21/18
ERR1034664	Bulgaria	9/17/10
ERR1034668	Bulgaria	3/22/11
ERR1034897	Pakistan	1/17/16
ERR1034669	Pakistan	11/5/10
ERR1035154	Pakistan	6/20/09
ERR1035155	Saudi Arabia	1/4/18
ERR1035156	Pakistan	6/28/06
ERR1034948	Pakistan	8/23/11
ERR987713	NA	10/7/06
ERR987750	NA	2/15/13
ERR2145500	NA	3/10/11
ERR2145520	NA	1/15/15
ERR2145524	NA	3/4/13
ERR2145509	NA	12/17/08
ERR1213863	South Korea	5/29/05
ERR1213844	South Korea	6/27/06
ERR1213841	South Korea	12/13/99
ERR1367633	NA	12/31/09
ERR1367642	NA	9/2/04
ERR1367647	NA	7/11/17
ERR1367617	NA	11/20/13
ERR1367662	NA	9/5/17
ERR1664643	Portugal	7/1/15
ERR1664653	Portugal	8/16/14
ERR1664663	Portugal	8/9/15
ERR025432	Netherlands	6/22/96
ERR028617	Netherlands	7/22/98
ERR025427	Netherlands	7/6/95
ERR025428	Netherlands	7/9/04
ERR025433	Netherlands	6/15/03
ERR025434	Netherlands	8/13/94
ERR025435	Netherlands	8/7/94
ERR025436	Netherlands	7/9/95
ERR028615	Netherlands	5/27/94
ERR028616	Netherlands	6/15/94
ERR257905	Netherlands	12/15/98
ERR257906	Netherlands	12/16/98
ERR026476	Netherlands	5/28/99
ERR029204	Netherlands	8/2/99
ERR028321	NA	3/29/04
ERR144598	Russia	6/16/09
ERR234616	Russia	5/31/08
ERR067596	Russia	7/10/09
ERR108429	Russia	6/22/09
ERR133804	Russia	7/1/08
ERR133809	Russia	6/27/08
ERR133823	Russia	6/28/08
ERR133838	Russia	7/17/08
ERR133911	Russia	6/26/09
ERR133969	Russia	7/9/09
ERR137233	Russia	7/3/09
ERR144605	Russia	7/24/09
ERR158573	Russia	6/14/09
ERR158614	Russia	7/12/08
ERR227997	Russia	6/7/10
ERR228058	Russia	6/16/10
ERR234674	Russia	6/25/10
ERR234693	Russia	6/27/10
ERR019555	Russia	7/1/08
ERR067577	Russia	6/16/08
ERR067609	Russia	7/14/08
ERR067629	Russia	8/14/08
ERR067645	Russia	7/1/09
ERR067677	Russia	7/12/09
ERR067691	Russia	7/31/09
ERR067748	Russia	6/6/08
ERR108425	Russia	5/24/09
ERR108485	Russia	6/27/09
ERR133812	Russia	6/25/08
ERR133834	Russia	7/27/08
ERR133849	Russia	8/17/08
ERR137250	Russia	7/3/09
ERR137274	Russia	5/4/09
ERR144624	Russia	7/13/09
ERR227985	Russia	7/7/10
ERR228001	Russia	5/15/10
ERR229953	Russia	6/15/10
ERR234648	Russia	8/3/08
ERR234654	Russia	7/15/10
ERR403243	Russia	8/18/99
ERR067615	Russia	7/24/08
ERR067752	Russia	8/19/08
ERR234669	Russia	6/19/10
ERR067731	Russia	7/21/08
ERR067753	Russia	7/13/08
ERR067632	Russia	6/28/09
ERR067684	Russia	6/22/09
ERR067700	Russia	6/24/09
ERR067725	Russia	7/3/08
ERR067757	Russia	7/3/08
ERR108437	Russia	8/8/09
ERR108472	Russia	6/19/09
ERR108497	Russia	8/13/09
ERR133819	Russia	7/21/08
ERR133921	Russia	5/25/09
ERR133952	Russia	7/4/09
ERR144555	Russia	7/4/09
ERR227991	Russia	6/29/10
ERR229972	Russia	7/5/10
ERR229981	Russia	7/31/10
ERR229985	Russia	6/9/10
ERR234561	Russia	7/15/08
ERR234586	Russia	7/3/09
ERR234686	Russia	7/16/10
ERR234691	Russia	6/19/10
ERR144565	Russia	7/2/09
ERR067661	Russia	7/14/09
ERR133943	Russia	5/26/15
ERR484734	Russia	6/27/14
ERR067657	Russia	6/24/09
ERR133858	Russia	7/6/08
ERR133981	Russia	6/30/09
ERR137196	Russia	6/25/09
ERR067597	Russia	6/21/09
ERR108456	Russia	6/27/09
ERR108509	Russia	7/11/09
ERR117451	Russia	6/27/08
ERR133967	Russia	6/25/09
ERR133978	Russia	7/10/09
ERR137214	Russia	6/30/09
ERR137239	Russia	7/2/09
ERR137245	Russia	7/11/09
ERR144569	Russia	7/10/09
ERR158582	Russia	6/12/09
ERR227992	Russia	7/9/10
ERR229919	Russia	7/11/10
ERR229979	Russia	7/3/10
ERR229986	Russia	7/2/10
ERR403251	Russia	9/22/06
ERR2027230	United Kingdom	6/19/15
ERR2041753	Serbia	4/3/07
ERR2041738	Serbia	6/7/16
ERR2041766	Serbia	1/22/11
ERR2041731	Serbia	4/24/14
ERR2041734	Serbia	5/13/16
ERR2041746	Serbia	12/6/08
ERR2041749	Serbia	8/21/14
ERR2041754	Serbia	8/12/10
ERR2041756	Serbia	12/10/13
ERR2041759	Serbia	11/26/15
ERR2041762	Serbia	2/16/15
ERR2041763	Serbia	9/23/08
ERR2041777	Serbia	1/22/10
ERR2041780	Serbia	10/25/16
ERR2041786	Serbia	10/2/16
ERR2041748	Serbia	8/7/17
ERR2041718	Serbia	8/18/17
ERR2041723	Serbia	9/16/15
ERR2041729	Serbia	5/26/21
ERR2041736	Serbia	2/10/15
ERR2041739	Serbia	5/31/18
ERR2041764	Serbia	7/5/05
ERR2041785	Serbia	1/31/21
ERR270740	NA	10/23/01
ERR228183	NA	5/9/09
ERR278595	NA	5/3/10
ERR046922	United Kingdom	7/4/06
ERR025842	United Kingdom	5/18/00
ERR025844	United Kingdom	7/29/04
ERR025846	United Kingdom	8/7/98
ERR038291	United Kingdom	6/28/08
ERR038292	United Kingdom	6/27/08
ERR039345	United Kingdom	6/13/03
ERR072095	United Kingdom	7/28/98
ERR230058	NA	4/27/11
ERR072049	NA	12/12/11
ERR072053	NA	1/23/11
ERR114491	NA	3/5/08
ERR330708	NA	6/27/09
ERR228222	NA	10/29/09
ERR266608	NA	5/31/11
ERR114495	NA	10/4/12
ERR270707	NA	12/12/02
ERR270713	NA	6/4/14
ERR270743	NA	3/25/15
ERR270751	NA	5/23/15
ERR270778	NA	4/17/11
ERR294226	NA	10/21/14
ERR278538	NA	9/11/19
ERR038267	NA	12/31/12
ERR114469	NA	1/14/06
ERR266531	NA	8/20/17
ERR278591	NA	10/13/11
ERR114478	NA	2/10/07
ERR114492	NA	9/28/16
ERR114501	NA	5/25/12
ERR117633	NA	5/13/13
ERR117645	NA	4/5/07
ERR117728	NA	4/5/08
ERR228126	NA	10/22/12
ERR230029	NA	8/22/09
ERR230052	NA	4/14/09
ERR270756	NA	6/10/13
ERR330714	NA	6/22/05
ERR386930	NA	12/26/97
ERR387041	NA	5/26/02
ERR403395	NA	1/25/01
ERR2179736	China	7/7/09
ERR2179744	China	6/26/09
ERR2179745	China	7/7/09
ERR2179670	China	8/16/07
ERR2179671	China	7/23/07
ERR2179672	China	8/9/07
ERR2179674	China	7/18/07
ERR2179807	China	7/12/07
ERR2179637	China	7/17/07
ERR2179565	China	7/6/07
ERR2179665	China	7/4/07
ERR2179735	China	7/1/09
ERR2179650	China	7/17/07
ERR2179568	China	7/5/07
ERR2179576	China	7/27/07
ERR2179582	China	7/19/07
ERR2179592	China	7/13/07
ERR2179601	China	7/12/07
ERR2179604	China	6/29/07
ERR2179821	China	6/29/09
ERR2179828	China	7/18/09
ERR2179684	China	6/26/07
ERR2179712	China	7/13/07
ERR2179723	China	7/14/07
ERR2179734	China	6/27/09
ERR2179803	China	7/6/07
ERR2179741	China	6/26/09
ERR2197000	France	6/25/16
ERR038741	Uganda	5/16/05
ERR3273125	Indonesia	10/26/04
ERR2503565	Finland	3/21/04
ERR2503497	Finland	5/15/07
ERR2503500	Finland	5/7/00
ERR2503530	Finland	5/4/08
ERR2503531	Finland	3/5/15
ERR2503436	Finland	5/11/00
ERR2503465	Finland	7/31/11
ERR2503506	Finland	5/2/04
ERR2503521	Finland	5/26/13
ERR2446071	Netherlands	6/30/16
ERR2446073	Netherlands	6/18/16
ERR2446261	Netherlands	6/30/16
ERR2446512	Netherlands	7/7/16
ERR2446127	Netherlands	6/29/16
ERR2446340	Netherlands	6/22/16
ERR2446368	Netherlands	7/11/16
ERR2446134	Netherlands	6/23/16
ERR2446152	Netherlands	7/7/16
ERR2446258	Netherlands	6/25/16
ERR2446438	Netherlands	6/26/16
ERR2446123	Netherlands	6/21/16
ERR2446447	Netherlands	6/23/16
ERR2446155	Netherlands	8/3/16
ERR2446183	Netherlands	6/28/16
ERR2446297	Netherlands	6/24/16
ERR2446468	Netherlands	7/9/16
ERR2446262	Netherlands	6/27/16
ERR2446080	Netherlands	6/1/16
ERR2446110	Netherlands	7/22/16
ERR2446111	Netherlands	7/24/16
ERR2446200	Netherlands	7/21/16
ERR2446291	Netherlands	6/29/16
ERR2446381	Netherlands	6/17/16
ERR2446395	Netherlands	6/19/16
ERR2446460	Netherlands	8/2/16
ERR2446464	Netherlands	7/15/16
ERR2446519	Netherlands	6/29/16
ERR2510688	Pakistan	9/16/16
ERR2510859	Pakistan	3/7/14
ERR2510251	Pakistan	2/14/06
ERR2510833	Pakistan	3/6/13
ERR2510847	Pakistan	2/2/15
ERR2510538	Pakistan	12/24/08
ERR2510761	Italy	12/26/16
ERR2510782	Italy	1/30/17
ERR2510882	Italy	7/3/18
ERR2510520	Pakistan	1/20/03
ERR2510616	Pakistan	9/27/06
ERR2510691	Pakistan	1/24/16
ERR2510842	Pakistan	8/8/08
ERR2510352	Pakistan	11/8/14
ERR2510373	Pakistan	7/29/05
ERR2510527	Pakistan	7/10/13
ERR2510306	Pakistan	9/23/10
ERR2510400	Pakistan	5/6/16
ERR2510419	Pakistan	4/11/14
ERR2510514	Pakistan	5/23/09
ERR2510779	Pakistan	3/20/17
ERR2513153	United Kingdom	3/23/20
ERR2515072	United Kingdom	3/8/22
ERR2512440	United Kingdom	3/2/03
ERR2512878	United Kingdom	12/17/02
ERR2513608	United Kingdom	6/10/13
ERR2512593	United Kingdom	2/24/00
ERR2512775	United Kingdom	5/19/17
ERR2512783	United Kingdom	9/5/16
ERR2512817	United Kingdom	6/9/16
ERR2513006	United Kingdom	9/25/11
ERR2513040	United Kingdom	8/7/16
ERR2513168	United Kingdom	9/23/16
ERR2513309	United Kingdom	2/13/13
ERR2513334	United Kingdom	11/29/16
ERR2513417	United Kingdom	7/24/03
ERR2513480	United Kingdom	3/22/16
ERR2513502	United Kingdom	2/18/15
ERR2514064	United Kingdom	1/31/13
ERR2514209	United Kingdom	10/3/04
ERR2514428	United Kingdom	10/14/14
ERR2514638	United Kingdom	1/29/16
ERR2514765	United Kingdom	2/29/16
ERR2514959	United Kingdom	9/26/14
ERR2513529	United Kingdom	9/9/18
ERR2512541	United Kingdom	3/30/16
ERR2514120	United Kingdom	6/14/16
ERR2514291	United Kingdom	1/7/16
ERR2514974	United Kingdom	10/18/15
ERR2512792	United Kingdom	8/11/05
ERR2513523	United Kingdom	6/12/11
ERR2513886	United Kingdom	5/20/14
ERR2514797	United Kingdom	8/7/16
ERR2512399	United Kingdom	3/7/05
ERR2512895	United Kingdom	12/1/09
ERR2513252	United Kingdom	6/26/11
ERR2513907	United Kingdom	4/27/18
ERR2514723	United Kingdom	12/21/16
ERR2514985	United Kingdom	4/17/06
ERR2514880	United Kingdom	2/11/16
ERR2512585	United Kingdom	3/3/10
ERR2514823	United Kingdom	3/10/16
ERR2512501	United Kingdom	7/8/07
ERR2512586	United Kingdom	11/25/02
ERR2512913	United Kingdom	3/26/14
ERR2513051	United Kingdom	11/28/13
ERR2513107	United Kingdom	1/6/17
ERR2513686	United Kingdom	9/30/14
ERR2513721	United Kingdom	6/6/02
ERR2513844	United Kingdom	7/8/16
ERR2513956	United Kingdom	7/11/08
ERR2513977	United Kingdom	12/31/16
ERR2514085	United Kingdom	1/2/10
ERR2514174	United Kingdom	12/12/08
ERR2514360	United Kingdom	5/4/17
ERR2514901	United Kingdom	8/2/05
ERR2514824	United Kingdom	11/26/02
ERR2515629	South Africa	8/16/12
ERR2515809	South Africa	2/2/09
ERR2516389	Belgium	10/4/16
ERR2516347	Belgium	9/16/15
ERR2516379	Belgium	1/9/08
ERR2516274	Belgium	6/29/04
ERR2516192	Belgium	4/7/19
ERR2516410	Peru	12/26/01
ERR2516660	Netherlands	10/30/02
ERR2516694	Netherlands	6/27/09
ERR2516656	Peru	10/18/07
ERR2516473	Peru	3/3/08
ERR2516535	Peru	7/19/04
ERR2516729	Netherlands	3/2/10
ERR2516715	Peru	4/10/14
ERR2516406	Netherlands	8/2/13
ERR2516445	Netherlands	7/24/14
ERR2516575	Peru	2/19/04
ERR2516411	Peru	8/3/10
ERR2516742	United Kingdom	4/21/14
ERR2516744	United Kingdom	5/2/11
ERR2516767	United Kingdom	10/31/14
ERR2516851	United Kingdom	2/12/18
ERR2516995	United Kingdom	10/1/16
ERR2517065	United Kingdom	4/25/11
ERR2516811	United Kingdom	9/2/18
ERR2517029	United Kingdom	2/14/10
ERR2516884	United Kingdom	7/15/04
ERR2516924	United Kingdom	8/5/04
ERR2516904	United Kingdom	9/14/19
ERR2516914	United Kingdom	2/10/15
ERR2516944	United Kingdom	9/25/19
ERR2516962	United Kingdom	9/14/19
ERR2516972	United Kingdom	5/15/11
ERR2517069	United Kingdom	2/26/15
ERR2516757	United Kingdom	10/31/07
ERR2516868	United Kingdom	12/3/13
ERR2517100	United Kingdom	2/14/14
ERR2517161	Netherlands	8/17/11
ERR2517366	Netherlands	12/29/15
ERR2517222	Netherlands	9/13/15
ERR2517609	Netherlands	12/22/15
ERR2517427	Netherlands	1/1/98
ERR2517585	Netherlands	3/8/17
ERR2517177	Netherlands	5/15/98
ERR2517356	Netherlands	3/19/18
ERR2517385	Netherlands	1/19/00
ERR2517398	Netherlands	5/28/97
ERR2517342	Netherlands	7/19/15
ERR2517379	Netherlands	10/13/15
ERR2517569	Netherlands	5/9/13
ERR2517147	Netherlands	7/10/18
ERR2517336	Netherlands	9/14/19
ERR2517354	Netherlands	4/9/13
ERR2517382	Netherlands	8/10/11
ERR2517416	Netherlands	1/29/17
ERR2517568	Netherlands	9/26/15
ERR2517611	Netherlands	1/18/17
ERR2517639	Netherlands	8/13/15
ERR2677413	Germany	8/12/16
ERR2677456	Germany	11/22/20
ERR2677401	Germany	5/28/19
ERR2677452	Germany	12/6/19
ERR2677466	Germany	9/15/19
ERR2677462	Germany	10/30/19
ERR2677442	Germany	8/5/20
ERR2677397	Germany	12/15/20
ERR2677447	Germany	7/9/15
ERR2677421	Germany	1/5/09
ERR2704694	Germany	11/14/11
ERR181975	Malawi	6/28/05
ERR212000	Malawi	5/23/02
ERR221537	Malawi	8/10/01
ERR221541	Malawi	7/1/02
ERR1063894	Malawi	12/1/12
ERR2791562	Finland	7/6/02
ERR2791565	Finland	6/30/03
ERR2843470	NA	7/17/16
ERR2851362	Lebanon	6/21/16
ERR3077960	NA	8/11/16
ERR3078006	NA	5/20/16
ERR3077989	NA	9/22/16
ERR3077938	NA	1/4/19
ERR3077947	NA	9/23/17
ERR3077954	NA	4/28/12
ERR3078000	NA	8/27/14
ERR3078007	NA	12/28/06
ERR3077935	NA	2/19/15
ERR3077953	NA	2/12/15
ERR3077977	NA	9/2/13
ERR3077986	NA	6/26/14
ERR2864220	Portugal	7/9/13
ERR2864242	Portugal	7/10/15
ERR2864248	Portugal	6/8/16
ERR10219874	Portugal	6/16/22
ERR3561984	Portugal	6/29/19
ERR7764335	NA	2/14/20
ERR3561982	Portugal	8/2/19
ERR3561986	Portugal	6/8/19
ERR4178246	NA	12/8/08
ERR3085948	Sweden	6/23/18
ERR3085944	Sweden	7/3/18
ERR3085939	Sweden	6/21/18
ERR3132122	NA	8/9/13
ERR3132254	NA	11/18/04
ERR3132294	NA	1/2/03
ERR3148040	NA	7/15/15
ERR3275423	Netherlands	8/1/16
ERR3275449	Netherlands	7/17/16
ERR3275502	Netherlands	6/22/16
ERR3275594	Netherlands	4/24/16
ERR3275180	Netherlands	4/27/16
ERR3275192	Netherlands	5/16/16
ERR3275381	Netherlands	8/2/16
ERR3275902	Netherlands	7/1/17
ERR3275938	Netherlands	7/9/17
ERR3276231	Netherlands	7/15/17
ERR3275774	Netherlands	6/23/17
ERR3275880	Netherlands	4/11/17
ERR3275223	Netherlands	5/5/16
ERR3275545	Netherlands	7/31/16
ERR3275641	Netherlands	9/15/16
ERR3275705	Netherlands	6/28/16
ERR3275835	Netherlands	7/9/17
ERR3275947	Netherlands	9/6/13
ERR3276205	Netherlands	6/3/17
ERR3276247	Netherlands	8/26/17
ERR3275409	Netherlands	2/15/17
ERR3275611	Netherlands	3/21/16
ERR3275799	Netherlands	4/1/17
ERR3275899	Netherlands	6/16/17
ERR3275247	Netherlands	12/22/16
ERR3275812	Netherlands	8/10/17
ERR3275336	Netherlands	7/7/16
ERR3275385	Netherlands	8/4/16
ERR3275476	Netherlands	4/26/16
ERR3275716	Netherlands	4/9/16
ERR3275727	Netherlands	4/30/15
ERR3275847	Netherlands	3/29/17
ERR3275205	Netherlands	5/26/16
ERR3275282	Netherlands	11/9/16
ERR3275293	Netherlands	5/19/16
ERR3275350	Netherlands	10/30/16
ERR3275419	Netherlands	12/1/16
ERR3275474	Netherlands	8/25/16
ERR3275479	Netherlands	4/22/16
ERR3275508	Netherlands	9/14/15
ERR3275523	Netherlands	1/28/17
ERR3275551	Netherlands	10/14/04
ERR3275587	Netherlands	10/12/16
ERR3275610	Netherlands	8/8/16
ERR3275677	Netherlands	12/19/13
ERR3275767	Netherlands	12/6/16
ERR3275783	Netherlands	2/16/17
ERR3275801	Netherlands	2/21/17
ERR3275843	Netherlands	4/13/17
ERR3275971	Netherlands	4/10/17
ERR3276186	Netherlands	5/11/06
ERR3276223	Netherlands	5/31/17
ERR234177	Germany	11/8/15
ERR234154	Germany	3/2/04
ERR233350	Ethiopia	1/7/17
ERR3287617	Peru	11/27/00
ERR3287628	Peru	10/15/00
ERR3323721	NA	5/23/20
ERR3323723	NA	5/9/08
ERR3335793	Pakistan	10/2/16
ERR3470539	Sudan	1/17/11
ERR3470581	Sudan	4/7/10
ERR3470593	Sudan	3/6/09
ERR3470641	Sudan	6/16/03
ERR3559307	China	6/8/18
ERR3559280	China	7/28/18
ERR3559279	China	7/18/18
ERR3559278	China	7/5/18
ERR3559299	China	6/19/18
ERR3559300	China	6/9/18
ERR3559304	China	7/23/18
ERR3559298	China	5/25/18
ERR3559301	China	6/17/18
ERR3559302	China	6/21/18
ERR3559296	China	8/14/18
ERR3559297	China	6/25/18
ERR3559295	China	6/29/18
ERR3559294	China	7/7/18
ERR3559293	China	7/15/18
ERR3559292	China	8/14/18
ERR3559290	China	5/26/18
ERR3559287	China	6/29/18
ERR3559284	China	7/1/18
ERR3559286	China	7/27/18
ERR3559282	China	7/6/18
ERR3559283	China	6/12/18
ERR3559281	China	8/1/18
ERR3559277	China	6/19/18
ERR3559275	China	7/8/18
ERR3559274	China	7/7/18
ERR3561760	China	5/20/19
ERR3639753	Germany	3/18/19
ERR3639765	Germany	7/8/13
ERR3639814	Germany	2/27/12
ERR3639808	Germany	6/12/13
ERR3639774	Germany	9/24/17
ERR3639807	Germany	4/24/14
ERR3639766	Germany	2/12/20
ERR3639816	Germany	11/20/20
ERR3639818	Germany	1/3/13
ERR3802178	Sweden	7/16/99
ERR3802204	Sweden	6/21/14
ERR3802203	Sweden	7/3/14
ERR3802200	Sweden	7/1/14
ERR3802199	Sweden	7/10/14
ERR3802197	Sweden	6/29/14
ERR4011949	South Africa	6/25/08
ERR4011944	South Africa	6/30/08
ERR4011952	South Africa	7/20/08
ERR4011965	South Africa	9/10/08
ERR4011951	South Africa	8/5/08
ERR4011953	South Africa	6/27/08
ERR4011954	South Africa	9/5/08
ERR4011959	South Africa	7/6/08
ERR4011960	South Africa	8/9/08
ERR4011961	South Africa	6/28/08
ERR4011962	South Africa	5/25/08
ERR4011963	South Africa	8/19/08
ERR4011964	South Africa	8/18/08
ERR4011967	South Africa	7/23/08
ERR4011968	South Africa	7/6/08
ERR4011969	South Africa	8/22/08
ERR4011970	South Africa	6/29/08
ERR4011971	South Africa	8/7/08
ERR4011973	South Africa	7/1/08
ERR4011974	South Africa	7/13/08
ERR4011966	South Africa	8/15/08
ERR4011950	South Africa	7/4/08
ERR4011945	South Africa	7/1/08
ERR4011946	South Africa	7/4/08
ERR4011947	South Africa	7/3/08
ERR4011948	South Africa	7/16/08
ERR4011957	South Africa	7/9/08
ERR4011958	South Africa	7/3/08
ERR4195823	Spain	2/9/13
ERR4195302	Spain	7/15/04
ERR4195420	Spain	4/2/09
ERR4195445	Spain	2/14/16
ERR4195496	Spain	11/7/18
ERR4195831	Spain	2/21/14
ERR4195845	Spain	8/5/07
ERR4195580	Spain	10/8/03
ERR4195679	Spain	6/15/13
ERR4195824	Spain	6/9/13
ERR4276898	Germany	1/9/14
ERR4276870	Germany	5/10/17
ERR4276882	Germany	8/3/16
ERR5864323	Georgia	3/30/18
ERR5864406	Georgia	7/3/16
ERR5865106	Georgia	8/3/20
ERR5865142	Georgia	3/13/14
ERR5865169	Georgia	10/10/14
ERR5865910	Georgia	7/11/22
ERR5865913	Georgia	3/29/20
ERR5865922	Georgia	3/29/18
ERR5865980	Georgia	12/23/18
ERR5865988	Georgia	1/17/22
ERR5865989	Georgia	8/29/14
ERR5866008	Georgia	8/25/14
ERR5866072	Georgia	12/11/14
ERR5866087	Georgia	1/22/15
ERR5864318	Georgia	3/27/17
ERR5865140	Georgia	12/20/12
ERR5865506	Georgia	6/29/18
ERR5864320	Georgia	9/4/18
ERR5864400	Georgia	11/2/12
ERR5865105	Georgia	7/24/20
ERR5865167	Georgia	2/2/11
ERR5865612	Georgia	9/17/12
ERR5865773	Georgia	9/19/12
ERR5864526	Georgia	3/14/14
ERR5865610	Georgia	9/25/19
ERR5864520	Georgia	4/21/06
ERR5864522	Georgia	4/18/06
ERR5865623	Georgia	6/20/14
ERR5865846	Georgia	6/9/17
ERR5865584	Georgia	12/6/10
ERR4407488	France	9/23/08
ERR4407489	France	1/31/07
ERR6865863	Peru	11/28/08
ERR4872081	Cameroon	4/19/20
ERR4872146	Cameroon	4/29/21
ERR4798047	India	10/10/11
ERR4797839	India	4/6/07
ERR4796795	India	7/30/14
ERR4797587	India	10/9/17
ERR4798568	India	4/14/19
ERR4799349	India	5/28/05
ERR4800090	India	8/26/17
ERR4797134	India	8/17/08
ERR4797743	India	9/13/02
ERR4798671	India	9/11/01
ERR4798796	India	1/26/14
ERR4798856	India	11/24/21
ERR4800126	India	12/25/13
ERR4800664	India	8/25/17
ERR4800015	India	8/1/98
ERR4799394	India	8/29/12
ERR4799476	India	11/19/12
ERR4800155	India	3/6/08
ERR4796545	India	7/20/18
ERR4796548	India	8/8/00
ERR4796618	India	7/6/06
ERR4796622	India	6/18/15
ERR4796792	India	10/22/15
ERR4796985	India	4/16/99
ERR4797157	India	11/25/17
ERR4797441	India	8/23/12
ERR4798329	India	1/22/12
ERR4798411	India	6/2/12
ERR4799186	India	2/14/13
ERR4799656	India	8/16/98
ERR4799846	India	8/19/07
ERR4800217	India	7/17/10
ERR4796821	India	6/30/06
ERR4800128	India	1/18/11
ERR4800158	India	9/23/13
ERR4796396	India	5/13/01
ERR4796333	India	4/15/17
ERR4796542	India	1/25/04
ERR4796768	India	10/2/13
ERR4796822	India	12/4/10
ERR4796858	India	3/11/12
ERR4796976	India	12/8/08
ERR4797017	India	3/31/03
ERR4797094	India	5/4/06
ERR4797145	India	6/29/17
ERR4797166	India	8/18/14
ERR4797173	India	12/14/03
ERR4797491	India	3/1/15
ERR4797648	India	8/15/14
ERR4798120	India	1/3/17
ERR4798185	India	12/26/16
ERR4798314	India	12/7/19
ERR4798732	India	2/2/08
ERR4798983	India	8/10/20
ERR4799106	India	9/24/03
ERR4799163	India	6/25/11
ERR4799311	India	9/17/99
ERR4799336	India	2/29/16
ERR4799716	India	12/3/15
ERR4799677	India	10/14/98
ERR4799667	India	7/3/15
ERR4796336	India	12/10/02
ERR4796666	India	3/22/99
ERR4796904	India	8/5/13
ERR4796981	India	12/26/03
ERR4797282	India	2/20/15
ERR4797923	India	12/26/13
ERR4798397	India	8/21/10
ERR4798424	India	9/25/98
ERR4798979	India	9/24/10
ERR4799310	India	7/5/12
ERR4799485	India	2/1/16
ERR4800151	India	2/6/15
ERR4798135	India	1/9/17
ERR4798843	India	7/30/20
ERR4800309	India	11/26/19
ERR4809028	South Africa	10/23/06
ERR4808872	South Africa	10/28/07
ERR4810833	China	5/23/13
ERR4810465	China	7/22/20
ERR4810958	China	10/6/13
ERR4811313	China	6/27/20
ERR4811319	China	6/29/20
ERR4811333	China	8/29/20
ERR4811338	China	8/17/20
ERR4811347	China	3/10/22
ERR4810611	China	2/28/07
ERR4811161	China	6/13/19
ERR4810952	China	7/14/22
ERR4810979	China	2/2/22
ERR4811184	China	7/18/13
ERR4811325	China	6/24/20
ERR4811362	China	11/15/12
ERR4811159	China	6/12/12
ERR4810629	China	10/1/02
ERR4811092	China	11/8/10
ERR4811121	China	10/8/05
ERR4811165	China	2/27/08
ERR4810514	China	11/28/09
ERR4810537	China	2/11/16
ERR4810646	China	10/7/08
ERR4810663	China	8/15/02
ERR4810725	China	3/1/11
ERR4810788	China	8/4/06
ERR4810807	China	5/20/21
ERR4810906	China	4/15/06
ERR4810910	China	1/31/05
ERR4810935	China	7/14/16
ERR4810936	China	10/16/19
ERR4811007	China	8/20/09
ERR4811032	China	3/29/08
ERR4811044	China	2/3/09
ERR4811083	China	11/8/16
ERR4811107	China	3/25/12
ERR4811164	China	10/13/15
ERR4811206	China	8/18/18
ERR4811224	China	10/9/05
ERR4811253	China	12/18/12
ERR4811258	China	2/16/10
ERR4811279	China	7/10/16
ERR4811340	China	11/24/08
ERR4811223	NA	1/27/15
ERR4811247	NA	7/9/08
ERR4811375	NA	3/2/11
ERR4811464	China	8/25/09
ERR4811518	China	2/6/06
ERR4811494	China	5/2/09
ERR4811506	China	10/14/10
ERR4811507	China	9/15/09
ERR4811576	China	4/1/07
ERR4811583	China	8/25/17
ERR4811586	China	6/23/14
ERR4811596	China	5/14/12
ERR4811597	China	6/27/04
ERR4815971	NA	12/25/09
ERR4819837	NA	3/17/14
ERR4821431	NA	4/2/09
ERR4816888	United Kingdom	4/1/11
ERR4821668	United Kingdom	8/16/06
ERR4815957	NA	10/9/12
ERR4820751	NA	5/29/19
ERR4822224	NA	3/31/16
ERR4814335	United Kingdom	10/26/16
ERR4819911	United Kingdom	6/16/15
ERR4820269	United Kingdom	5/21/19
ERR4821230	United Kingdom	11/5/16
ERR4816968	United Kingdom	3/6/15
ERR4819522	United Kingdom	6/6/11
ERR4821136	United Kingdom	12/31/11
ERR4814815	NA	4/20/06
ERR4815963	NA	3/18/10
ERR4817958	NA	12/2/20
ERR4819193	NA	2/16/18
ERR4815445	United Kingdom	3/11/19
ERR4816369	United Kingdom	7/10/16
ERR4819135	United Kingdom	3/21/13
ERR4814288	United Kingdom	1/8/05
ERR4815996	United Kingdom	10/1/15
ERR4817409	United Kingdom	6/14/00
ERR4817698	United Kingdom	9/2/16
ERR4817715	United Kingdom	1/24/06
ERR4818414	United Kingdom	7/13/07
ERR4818554	United Kingdom	8/20/05
ERR4818608	United Kingdom	12/5/10
ERR4820588	United Kingdom	6/12/08
ERR4821098	United Kingdom	2/1/06
ERR4821393	United Kingdom	9/28/02
ERR4821510	United Kingdom	12/20/11
ERR4821647	United Kingdom	3/23/14
ERR4822252	United Kingdom	12/8/05
ERR4814439	NA	7/9/18
ERR4815356	NA	12/26/10
ERR4815748	NA	5/31/20
ERR4817265	NA	6/1/17
ERR4818098	NA	9/26/15
ERR4819564	NA	7/1/14
ERR4820272	NA	8/28/07
ERR4821328	NA	1/26/18
ERR4821364	NA	1/4/12
ERR4821723	NA	11/22/21
ERR4822193	NA	7/12/11
ERR4815129	United Kingdom	8/23/08
ERR4818221	United Kingdom	11/8/15
ERR4819757	United Kingdom	11/22/10
ERR4820041	United Kingdom	8/3/05
ERR4820364	United Kingdom	5/21/19
ERR4821291	United Kingdom	5/14/09
ERR4817313	NA	2/28/10
ERR4818954	NA	4/18/18
ERR4814795	United Kingdom	3/7/10
ERR4815028	United Kingdom	5/4/03
ERR4815423	United Kingdom	8/23/13
ERR4817607	United Kingdom	2/21/10
ERR4817736	United Kingdom	8/15/13
ERR4819085	United Kingdom	6/21/16
ERR4820178	United Kingdom	9/24/13
ERR4820663	United Kingdom	4/19/06
ERR4821277	United Kingdom	11/4/12
ERR4821395	United Kingdom	6/15/10
ERR4816108	NA	1/15/07
ERR4816240	NA	1/23/07
ERR4820426	United Kingdom	11/30/06
ERR4819576	United Kingdom	6/22/13
ERR4817275	NA	12/11/09
ERR4818296	NA	11/29/11
ERR4816318	United Kingdom	3/31/13
ERR4816622	United Kingdom	8/4/03
ERR4817485	United Kingdom	11/29/11
ERR4817921	United Kingdom	7/13/16
ERR4819875	United Kingdom	2/15/10
ERR4820129	United Kingdom	7/28/16
ERR4816526	NA	11/12/18
ERR4817796	NA	3/29/14
ERR4819091	NA	1/11/10
ERR4819147	NA	8/14/12
ERR4820734	NA	4/6/08
ERR4822221	NA	4/2/10
ERR4819364	United Kingdom	5/8/98
ERR4819868	United Kingdom	11/23/19
ERR4821159	United Kingdom	11/23/19
ERR4817015	NA	3/30/17
ERR4818892	NA	10/18/20
ERR4822270	NA	11/11/15
ERR4819330	United Kingdom	3/14/20
ERR4820584	United Kingdom	11/14/19
ERR4816125	NA	12/4/01
ERR4821056	NA	1/18/11
ERR4814376	United Kingdom	7/7/14
ERR4817277	United Kingdom	4/20/13
ERR4817677	United Kingdom	11/27/07
ERR4817810	United Kingdom	9/29/20
ERR4818410	United Kingdom	5/27/12
ERR4818502	United Kingdom	7/15/09
ERR4818618	United Kingdom	2/11/19
ERR4820055	United Kingdom	12/18/05
ERR4821585	United Kingdom	12/18/13
ERR4822153	United Kingdom	8/14/18
ERR4818910	United Kingdom	5/11/18
ERR4820175	United Kingdom	1/31/19
ERR4816168	NA	9/4/19
ERR4816299	NA	10/1/21
ERR4816089	United Kingdom	12/19/21
ERR4816688	United Kingdom	10/2/06
ERR4819334	United Kingdom	4/29/03
ERR4820696	United Kingdom	11/16/13
ERR4814328	NA	11/1/04
ERR4815040	NA	3/28/03
ERR4816086	NA	8/2/16
ERR4817803	NA	2/27/14
ERR4818869	NA	2/14/14
ERR4814498	United Kingdom	6/19/11
ERR4814820	United Kingdom	9/26/13
ERR4814822	United Kingdom	2/20/18
ERR4814893	United Kingdom	6/22/07
ERR4815095	United Kingdom	8/14/02
ERR4815357	United Kingdom	3/28/16
ERR4815743	United Kingdom	12/11/13
ERR4815799	United Kingdom	1/3/08
ERR4816374	United Kingdom	9/5/14
ERR4816772	United Kingdom	12/30/21
ERR4817643	United Kingdom	9/6/13
ERR4817828	United Kingdom	5/6/21
ERR4818460	United Kingdom	7/31/03
ERR4818512	United Kingdom	1/22/08
ERR4818923	United Kingdom	7/12/19
ERR4818975	United Kingdom	7/1/13
ERR4819219	United Kingdom	1/3/22
ERR4819669	United Kingdom	12/27/12
ERR4819930	United Kingdom	3/5/19
ERR4819936	United Kingdom	8/4/11
ERR4820147	United Kingdom	8/23/20
ERR4820202	United Kingdom	10/6/15
ERR4820463	United Kingdom	8/14/11
ERR4820939	United Kingdom	12/13/01
ERR4821010	United Kingdom	9/9/12
ERR4821101	United Kingdom	12/20/01
ERR4821305	United Kingdom	6/18/16
ERR4821718	United Kingdom	11/8/21
ERR4822098	United Kingdom	3/15/16
ERR4822103	United Kingdom	3/12/14
ERR4822205	United Kingdom	6/10/13
ERR4814293	NA	6/14/15
ERR4814560	NA	7/9/15
ERR4814933	NA	7/23/09
ERR4815480	NA	12/29/04
ERR4816841	NA	4/19/07
ERR4817455	NA	10/9/03
ERR4817556	NA	3/15/12
ERR4818218	NA	4/8/01
ERR4818277	NA	12/11/10
ERR4818281	NA	11/11/04
ERR4818748	NA	11/16/01
ERR4819146	NA	1/19/00
ERR4819256	NA	2/19/02
ERR4819559	NA	1/1/19
ERR4820414	NA	2/13/02
ERR4820858	NA	8/5/19
ERR4821564	NA	3/20/10
ERR4821600	NA	8/19/05
ERR4821776	NA	3/16/19
ERR4822330	Germany	1/13/14
ERR4822354	NA	7/25/12
ERR4822293	Germany	3/18/21
ERR4822316	Germany	11/21/11
ERR4822459	Germany	4/11/18
ERR4822413	Ukraine	4/9/13
ERR4822552	Ukraine	5/4/11
ERR4822409	Ukraine	1/18/05
ERR4822455	Germany	9/27/06
ERR4822456	Germany	8/25/03
ERR4822486	NA	4/1/07
ERR4822541	NA	9/6/99
ERR4822497	Germany	6/29/19
ERR4822435	Germany	3/24/03
ERR4822472	Germany	2/11/21
ERR4822540	NA	6/25/03
ERR4822545	NA	1/9/17
ERR4822581	Turkmenistan	9/17/06
ERR4822625	NA	6/2/15
ERR4822641	Germany	9/20/09
ERR4822623	NA	3/9/21
ERR4827636	NA	12/14/08
ERR4827801	NA	6/27/14
ERR4827731	NA	11/2/09
ERR4827799	NA	1/23/07
ERR4827477	NA	8/16/18
ERR4827631	NA	8/2/18
ERR4827825	NA	3/5/10
ERR4827875	NA	8/7/08
ERR4827970	NA	11/18/10
ERR4828088	NA	12/16/11
ERR4828090	NA	9/16/19
ERR4828120	NA	12/13/16
ERR4828062	NA	3/7/09
ERR4828126	NA	4/16/09
ERR4827531	NA	7/7/11
ERR4827507	NA	7/6/17
ERR4827539	NA	1/12/19
ERR4827515	NA	7/26/09
ERR4827743	NA	6/19/05
ERR4827846	NA	7/15/10
ERR4827508	NA	11/15/10
ERR4827853	NA	6/17/03
ERR4828035	NA	2/14/19
ERR4828371	Vietnam	5/5/02
ERR4828347	Vietnam	8/8/16
ERR4828554	Vietnam	12/24/15
ERR4828595	Vietnam	5/26/16
ERR4828757	Vietnam	9/19/06
ERR4828576	NA	4/1/22
ERR4829116	Italy	4/16/16
ERR4828977	Italy	7/18/17
ERR4828978	Italy	10/15/10
ERR4828985	Italy	7/10/15
ERR4829001	Italy	1/5/11
ERR4829034	Italy	4/5/16
ERR4829110	Italy	5/15/12
ERR4829416	Italy	5/21/17
ERR4829678	Italy	6/2/14
ERR4829708	Italy	3/11/13
ERR4829710	Italy	3/3/13
ERR4829724	Italy	9/3/10
ERR4829728	Italy	11/30/09
ERR4829794	Italy	4/24/15
ERR4829852	Italy	5/4/12
ERR4829912	Italy	3/9/14
ERR4828834	NA	9/30/15
ERR4828837	NA	10/17/21
ERR4829029	NA	3/24/22
ERR4829394	NA	5/5/14
ERR4829744	NA	1/9/13
ERR4829747	NA	1/17/13
ERR4829769	NA	10/18/09
ERR4829910	NA	3/2/15
ERR4829722	Italy	8/2/08
ERR4829820	Italy	3/2/11
ERR4829492	Italy	2/18/14
ERR4828948	Italy	11/13/17
ERR4829290	NA	11/8/16
ERR4829683	Italy	1/27/15
ERR4829920	Italy	5/10/09
ERR4829097	Djibouti	5/9/20
ERR4829667	Italy	5/25/10
ERR4829741	NA	9/27/08
ERR4829092	Djibouti	8/15/20
ERR4829096	Djibouti	8/30/20
ERR4828989	Italy	10/25/20
ERR4828993	Italy	8/26/18
ERR4829004	Italy	5/14/06
ERR4829385	Italy	3/5/21
ERR4828868	NA	1/8/17
ERR4828871	NA	8/6/18
ERR4828996	NA	1/4/19
ERR4829098	Djibouti	8/27/02
ERR4829102	Djibouti	1/5/13
ERR4829390	Italy	7/12/14
ERR4829522	Italy	2/18/15
ERR4829575	Italy	7/12/04
ERR4829576	Italy	4/12/17
ERR4829592	Italy	2/16/07
ERR4829663	Italy	4/21/16
ERR4829731	NA	6/17/97
ERR4830142	NA	8/29/08
ERR4830153	NA	10/2/13
ERR4830465	Vietnam	4/2/13
ERR4830266	Vietnam	7/3/13
ERR4830320	Vietnam	9/20/10
ERR4830619	Turkmenistan	4/22/16
ERR4830602	Turkmenistan	8/23/17
ERR4830611	Turkmenistan	1/20/12
ERR4830650	Turkmenistan	9/10/17
ERR4830642	Turkmenistan	6/5/13
ERR4830646	Turkmenistan	11/5/20
ERR4830588	Turkmenistan	5/1/11
ERR4830756	Iran	6/16/16
ERR4830775	Iran	9/8/17
ERR4830798	Ethiopia	1/10/07
ERR4830845	Ethiopia	6/3/13
ERR4830847	Ethiopia	11/28/14
ERR4830834	Ethiopia	5/7/18
ERR4830789	Ethiopia	2/25/10
ERR4830794	Ethiopia	3/4/10
ERR4830802	Ethiopia	8/4/16
ERR4830803	Ethiopia	7/28/08
ERR4830831	Ethiopia	12/6/14
ERR4830809	Ethiopia	3/12/14
ERR4830807	Ethiopia	7/1/99
ERR4830884	NA	9/10/11
ERR4831042	Nepal	4/6/11
ERR4830946	Nepal	7/15/03
ERR4830970	Nepal	11/6/11
ERR4831002	Nepal	7/24/11
ERR4831005	Nepal	1/1/20
ERR4831006	Nepal	8/17/11
ERR4831178	Germany	5/17/15
ERR4831209	Germany	8/24/14
ERR4831118	Germany	6/26/14
ERR4831153	NA	5/2/13
ERR4831227	Germany	11/25/09
ERR4831282	Germany	12/2/09
ERR4831406	Germany	8/25/15
ERR4831259	Germany	8/17/19
ERR4831298	Germany	11/1/18
ERR4831302	Germany	11/23/17
ERR4831240	Germany	4/27/19
ERR4831241	Germany	5/29/14
ERR4831273	Germany	2/25/16
ERR4831275	Germany	7/27/16
ERR4831325	Germany	3/30/19
ERR4831239	NA	3/12/16
ERR4831285	Germany	11/24/08
ERR4831301	Germany	3/30/05
ERR4831303	Germany	7/2/16
ERR4831340	Germany	7/13/10
ERR4831346	Germany	11/26/12
ERR4831355	Germany	8/8/11
ERR4831392	Germany	10/11/13
ERR4831409	Germany	6/10/17
ERR4831416	Germany	6/16/06
ERR4831501	Pakistan	3/10/14
ERR4831502	Pakistan	10/25/98
ERR4831619	Vietnam	11/5/20
ERR4831848	Vietnam	9/10/10
ERR11798651	Moldova	7/31/18
ERR11798673	Moldova	7/3/16
ERR11798681	Moldova	7/9/13
ERR11798766	Moldova	7/6/13
ERR11798650	Moldova	6/30/16
ERR11798652	Moldova	5/14/16
ERR11798653	Moldova	6/15/17
ERR11798654	Moldova	8/18/17
ERR11798655	Moldova	7/6/13
ERR11798657	Moldova	7/21/15
ERR11798658	Moldova	5/16/13
ERR11798659	Moldova	7/12/17
ERR11798660	Moldova	7/27/14
ERR11798662	Moldova	7/6/17
ERR11798663	Moldova	6/11/16
ERR11798664	Moldova	6/12/16
ERR11798665	Moldova	7/10/13
ERR11798666	Moldova	9/15/13
ERR11798667	Moldova	6/18/13
ERR11798670	Moldova	6/1/17
ERR11798671	Moldova	6/20/15
ERR11798672	Moldova	6/8/14
ERR11798674	Moldova	6/29/14
ERR11798675	Moldova	6/16/16
ERR11798676	Moldova	7/13/13
ERR11798679	Moldova	6/30/16
ERR11798680	Moldova	6/29/14
ERR11798683	Moldova	5/21/18
ERR11798684	Moldova	7/27/16
ERR11798685	Moldova	7/6/17
ERR11798686	Moldova	7/12/13
ERR11798687	Moldova	6/19/18
ERR11798688	Moldova	6/29/18
ERR11798689	Moldova	7/19/14
ERR11798690	Moldova	7/5/17
ERR11798692	Moldova	6/2/13
ERR11798694	Moldova	7/15/15
ERR11798695	Moldova	6/7/18
ERR11798696	Moldova	7/12/16
ERR11798697	Moldova	7/1/17
ERR11798698	Moldova	6/12/18
ERR11798699	Moldova	6/11/16
ERR11798700	Moldova	8/5/16
ERR11798701	Moldova	6/7/16
ERR11798704	Moldova	7/3/16
ERR11798706	Moldova	7/20/17
ERR11798709	Moldova	7/5/16
ERR11798710	Moldova	7/5/18
ERR11798711	Moldova	7/2/14
ERR11798715	Moldova	5/21/15
ERR11798716	Moldova	5/15/14
ERR11798717	Moldova	5/7/15
ERR11798718	Moldova	6/3/14
ERR11798719	Moldova	6/7/16
ERR11798723	Moldova	8/11/14
ERR11798724	Moldova	6/30/18
ERR11798725	Moldova	10/4/13
ERR11798726	Moldova	7/7/13
ERR11798727	Moldova	6/27/16
ERR11798728	Moldova	8/4/18
ERR11798729	Moldova	7/12/16
ERR11798730	Moldova	5/8/13
ERR11798731	Moldova	5/12/17
ERR11798732	Moldova	7/18/16
ERR11798733	Moldova	6/6/17
ERR11798734	Moldova	7/8/16
ERR11798736	Moldova	5/31/17
ERR11798738	Moldova	6/30/16
ERR11798739	Moldova	6/23/13
ERR11798740	Moldova	5/5/17
ERR11798741	Moldova	8/7/14
ERR11798742	Moldova	6/14/17
ERR11798743	Moldova	5/11/17
ERR11798744	Moldova	5/23/14
ERR11798745	Moldova	6/25/14
ERR11798746	Moldova	6/13/17
ERR11798748	Moldova	7/4/18
ERR11798749	Moldova	7/13/15
ERR11798750	Moldova	6/17/16
ERR11798751	Moldova	8/6/13
ERR11798752	Moldova	4/30/13
ERR11798754	Moldova	5/25/13
ERR11798755	Moldova	7/8/17
ERR11798756	Moldova	5/19/17
ERR11798757	Moldova	7/25/16
ERR11798758	Moldova	8/9/15
ERR11798759	Moldova	6/1/18
ERR11798760	Moldova	7/9/16
ERR11798763	Moldova	6/24/17
ERR11798764	Moldova	7/11/18
ERR11798767	Moldova	6/24/16
ERR11798768	Moldova	6/30/16
ERR11798770	Moldova	7/4/18
ERR11798771	Moldova	7/13/14
ERR11798772	Moldova	7/6/13
ERR11798773	Moldova	7/26/14
ERR11798774	Moldova	7/14/13
ERR11798776	Moldova	7/6/16
ERR11798777	Moldova	6/23/14
ERR11798778	Moldova	7/10/13
ERR11798779	Moldova	6/7/18
ERR11798780	Moldova	8/9/13
ERR11798781	Moldova	7/8/15
ERR4872265	NA	3/6/19
ERR4872267	NA	10/29/14
ERR4872273	NA	5/22/19
ERR4872285	NA	7/6/16
ERR4872288	NA	7/31/21
ERR4872289	NA	8/26/16
ERR4872291	NA	6/19/18
ERR4872302	NA	11/11/17
ERR4872307	NA	6/4/18
ERR4872308	NA	6/9/09
ERR4872310	NA	8/24/21
ERR4872321	NA	12/8/17
ERR4872330	NA	10/25/06
ERR4872340	NA	4/2/18
ERR4872341	NA	2/10/19
ERR11798762	Moldova	9/24/14
ERR11798765	Moldova	7/24/13
ERR11798668	Moldova	5/26/18
ERR11798677	Moldova	5/23/18
ERR11798678	Moldova	7/7/16
ERR11798682	Moldova	7/10/15
ERR11798691	Moldova	6/30/16
ERR11798702	Moldova	5/27/18
ERR11798703	Moldova	7/25/14
ERR11798705	Moldova	6/30/13
ERR11798712	Moldova	6/21/16
ERR11798713	Moldova	8/8/18
ERR11798721	Moldova	8/13/13
ERR11798722	Moldova	8/9/15
ERR11798735	Moldova	8/3/17
ERR11798737	Moldova	7/1/18
ERR11798747	Moldova	6/11/17
ERR11798761	Moldova	9/1/14
ERR11798769	Moldova	6/3/16
ERR4872263	NA	12/22/15
ERR4872276	NA	11/6/18
ERR4872278	NA	11/14/18
ERR4872280	NA	5/22/16
ERR4872283	NA	10/18/17
ERR4872286	NA	9/2/17
ERR4872294	NA	6/4/21
ERR4872298	NA	1/19/22
ERR4872299	NA	7/27/21
ERR4872300	NA	5/6/18
ERR4872306	NA	1/17/14
ERR4872311	NA	4/4/17
ERR4872316	NA	6/7/18
ERR4872318	NA	12/27/17
ERR4872327	NA	1/15/16
ERR4872329	NA	10/14/16
ERR4872339	NA	5/22/18
ERR4872352	NA	4/2/20
ERR11798720	Moldova	8/2/17
ERR4872275	NA	9/4/18
ERR11798649	Moldova	7/3/16
ERR5908153	Ireland	9/25/14
ERR5908154	Ireland	8/4/14
ERR5908155	Ireland	7/17/14
ERR5908171	Ireland	6/16/15
ERR5908184	Ireland	9/3/16
ERR5908206	Ireland	6/30/17
ERR5908226	Ireland	7/25/18
ERR9027249	Ireland	7/3/19
ERR9027227	Ireland	7/4/13
ERR5979520	Romania	7/10/09
ERR6359034	Rwanda	7/24/18
ERR6359087	Rwanda	6/21/18
ERR5917747	Belarus	11/18/11
ERR5917702	Belarus	12/10/12
ERR5917715	Belarus	4/8/13
ERR5917719	Belarus	12/26/11
ERR5917696	Belarus	1/30/12
ERR5917676	Belarus	8/31/12
ERR5917752	Belarus	6/20/12
ERR5917689	Belarus	2/12/11
ERR5917693	Belarus	2/13/12
ERR5917729	Belarus	4/10/13
ERR8975137	NA	12/5/12
ERR8975058	NA	6/14/14
ERR8975347	NA	4/13/17
ERR8976101	NA	5/5/20
ERR405200	NA	5/9/07
ERR6397154	Ethiopia	7/11/18
ERR6397166	Ethiopia	6/30/18
ERR6397213	Ethiopia	6/28/18
ERR7361944	United Kingdom	7/17/18
ERR7361947	United Kingdom	5/25/18
ERR7910894	Moldova	7/12/15
ERR7910895	Moldova	7/14/15
ERR7910898	Moldova	7/16/15
ERR7910899	Moldova	6/17/15
ERR7910901	Moldova	7/24/15
ERR7910902	Moldova	7/1/15
ERR7910905	Moldova	7/31/15
ERR7910907	Moldova	7/3/15
ERR7910915	Moldova	7/1/15
ERR7910918	Moldova	5/20/15
ERR7910926	Moldova	7/28/15
ERR7910927	Moldova	7/14/15
ERR7910929	Moldova	7/6/14
ERR7910930	Moldova	7/21/15
ERR7910934	Moldova	7/17/14
ERR7910935	Moldova	8/23/14
ERR7910944	Moldova	8/11/14
ERR7910946	Moldova	7/26/14
ERR7910952	Moldova	7/2/16
ERR7910954	Moldova	5/22/16
ERR7910957	Moldova	7/5/16
ERR7910962	Moldova	6/10/16
ERR7910965	Moldova	7/13/16
ERR7910970	Moldova	8/7/16
ERR7910973	Moldova	6/18/16
ERR7910974	Moldova	8/2/16
ERR7910980	Moldova	7/10/16
ERR7910981	Moldova	6/17/16
ERR7911018	Moldova	5/28/15
ERR7911019	Moldova	8/15/15
ERR7911020	Moldova	8/16/15
ERR7911021	Moldova	6/27/15
ERR7911023	Moldova	8/15/15
ERR7911026	Moldova	7/27/15
ERR7911029	Moldova	6/9/15
ERR7911031	Moldova	8/12/15
ERR7911037	Moldova	6/27/15
ERR7911038	Moldova	8/30/15
ERR7911045	Moldova	5/28/15
ERR7911046	Moldova	7/1/15
ERR7911048	Moldova	6/22/15
ERR7911049	Moldova	8/16/15
ERR7911051	Moldova	5/3/15
ERR7911055	Moldova	7/28/15
ERR7911057	Moldova	5/9/15
ERR7911059	Moldova	7/23/15
ERR7911060	Moldova	7/13/15
ERR7911062	Moldova	7/9/15
ERR7911063	Moldova	6/21/15
ERR7911065	Moldova	9/8/15
ERR7911068	Moldova	8/19/15
ERR7911079	Moldova	7/11/15
ERR7911080	Moldova	8/22/15
ERR7911083	Moldova	8/23/15
ERR7911084	Moldova	6/3/15
ERR7911086	Moldova	8/6/15
ERR7911088	Moldova	7/29/15
ERR7911092	Moldova	7/8/15
ERR7911094	Moldova	5/15/15
ERR7911095	Moldova	7/15/15
ERR7911099	Moldova	7/6/15
ERR7911100	Moldova	7/10/15
ERR7911221	Moldova	7/19/16
ERR7911222	Moldova	7/18/16
ERR7911223	Moldova	7/16/16
ERR7911225	Moldova	6/10/16
ERR7911229	Moldova	5/16/16
ERR7911230	Moldova	6/16/16
ERR7911231	Moldova	6/15/16
ERR7911232	Moldova	7/5/16
ERR7911234	Moldova	5/27/16
ERR7911236	Moldova	6/27/16
ERR7911237	Moldova	6/17/16
ERR7911238	Moldova	7/21/16
ERR7911239	Moldova	5/31/16
ERR7911240	Moldova	5/4/16
ERR7911243	Moldova	6/26/16
ERR7911244	Moldova	7/9/16
ERR7911245	Moldova	7/12/16
ERR7911247	Moldova	6/1/16
ERR7911249	Moldova	5/8/16
ERR7911252	Moldova	6/26/16
ERR7911254	Moldova	8/8/16
ERR7911255	Moldova	7/10/16
ERR7911256	Moldova	5/26/16
ERR7911258	Moldova	6/13/16
ERR7911259	Moldova	6/23/16
ERR7911260	Moldova	6/21/16
ERR7911263	Moldova	7/8/16
ERR7911264	Moldova	7/7/16
ERR7911265	Moldova	8/28/16
ERR7911266	Moldova	7/21/16
ERR7911267	Moldova	6/17/16
ERR7911268	Moldova	7/1/16
ERR7911269	Moldova	6/27/16
ERR7911270	Moldova	7/11/16
ERR7911272	Moldova	6/20/16
ERR7911715	United States	7/2/16
ERR7910906	Moldova	7/3/15
ERR7910909	Moldova	7/7/15
ERR7910914	Moldova	8/10/15
ERR7910916	Moldova	6/29/15
ERR7910917	Moldova	6/3/15
ERR7910923	Moldova	6/7/15
ERR7910937	Moldova	7/26/14
ERR7910943	Moldova	9/25/14
ERR7910947	Moldova	6/29/14
ERR7910953	Moldova	5/22/16
ERR7911016	Moldova	8/20/15
ERR7911022	Moldova	8/8/15
ERR7911730	United States	8/26/16
ERR7911043	Moldova	7/31/15
ERR7911047	Moldova	6/2/15
ERR7911050	Moldova	5/29/15
ERR7911053	Moldova	6/15/15
ERR7911096	Moldova	8/13/15
ERR7911219	Moldova	7/25/16
ERR7910940	Moldova	8/12/14
ERR7911325	Vietnam	10/7/17
ERR7911464	South Africa	2/1/11
ERR7911494	South Africa	8/30/11
ERR7911662	South Africa	10/1/04
ERR7975636	Czechia	12/2/17
ERR7975640	Czechia	6/18/11
ERR7975678	Czechia	12/1/19
ERR7732707	Ethiopia	7/9/14
ERR7732708	Ethiopia	6/11/17
ERR7737682	Ethiopia	6/30/14
ERR7737858	Ethiopia	4/30/15
ERR7737624	Ethiopia	6/30/14
ERR7737641	Ethiopia	7/2/14
ERR7737644	Ethiopia	5/26/13
ERR7737645	Ethiopia	7/30/14
ERR7737647	Ethiopia	7/10/15
ERR7737654	Ethiopia	6/18/14
ERR7737656	Ethiopia	5/18/14
ERR7737662	Ethiopia	6/22/15
ERR7737670	Ethiopia	6/23/14
ERR7737675	Ethiopia	6/16/14
ERR7737680	Ethiopia	5/29/14
ERR7737683	Ethiopia	7/2/14
ERR7737685	Ethiopia	7/1/14
ERR7737707	Ethiopia	6/22/14
ERR7737720	Ethiopia	7/4/14
ERR7737722	Ethiopia	7/3/14
ERR7737724	Ethiopia	6/25/14
ERR7737727	Ethiopia	6/17/14
ERR7737729	Ethiopia	7/7/15
ERR7737735	Ethiopia	6/30/14
ERR7737739	Ethiopia	7/5/14
ERR7737745	Ethiopia	7/6/14
ERR7737748	Ethiopia	6/14/13
ERR7737756	Ethiopia	5/11/15
ERR7737769	Ethiopia	6/27/15
ERR7737772	Ethiopia	7/1/15
ERR7737776	Ethiopia	6/9/14
ERR7737777	Ethiopia	8/12/13
ERR7737784	Ethiopia	7/3/14
ERR7737796	Ethiopia	7/6/14
ERR7737800	Ethiopia	6/14/13
ERR7737806	Ethiopia	6/29/15
ERR7737817	Ethiopia	7/3/14
ERR7737819	Ethiopia	6/21/15
ERR7737820	Ethiopia	6/25/13
ERR7737836	Ethiopia	7/3/15
ERR7737840	Ethiopia	7/20/13
ERR7737842	Ethiopia	6/27/15
ERR7737847	Ethiopia	6/19/14
ERR7737855	Ethiopia	5/14/14
ERR7737856	Ethiopia	6/3/14
ERR7737864	Ethiopia	7/11/13
ERR7737868	Ethiopia	6/21/15
ERR7737871	Ethiopia	7/12/14
ERR7737875	Ethiopia	7/12/14
ERR7737879	Ethiopia	6/15/14
ERR7737890	Ethiopia	6/21/14
ERR7737896	Ethiopia	5/16/14
ERR7737905	Ethiopia	6/18/13
ERR7737919	Ethiopia	5/18/15
ERR7737926	Ethiopia	7/4/14
ERR7737937	Ethiopia	5/11/14
ERR7737947	Ethiopia	7/16/14
ERR7801560	Tanzania	8/2/15
ERR7801644	Tanzania	1/27/16
ERR7801649	Tanzania	2/24/16
ERR7801626	Tanzania	6/6/16
ERR7801643	Tanzania	7/20/16
ERR7801614	Tanzania	8/15/16
ERR7801597	Tanzania	3/20/17
ERR7801689	Tanzania	10/2/17
ERR7801552	Tanzania	1/5/18
ERR7801593	Tanzania	2/7/18
ERR7801716	Tanzania	2/14/18
ERR7801733	Tanzania	9/17/18
ERR7801964	Tanzania	11/13/18
ERR7802003	Tanzania	1/7/19
ERR7801942	Tanzania	4/9/19
ERR7802022	Tanzania	5/31/19
ERR7802056	Tanzania	7/16/19
ERR7801136	Tanzania	4/11/14
ERR7801155	Tanzania	3/13/14
ERR7801165	Tanzania	8/14/14
ERR7801179	Tanzania	5/14/14
ERR7801129	Tanzania	1/15/14
ERR7801328	Tanzania	12/18/14
ERR11243502	Georgia	3/5/14
ERR11246285	Georgia	1/9/14
ERR11244907	Georgia	1/10/14
ERR11244338	Georgia	1/30/14
ERR11245148	Georgia	2/5/14
ERR11245374	Georgia	2/6/14
ERR11245923	Georgia	2/25/14
ERR11245146	Georgia	2/25/14
ERR11246023	Georgia	3/5/14
ERR11245373	Georgia	3/5/14
ERR11245768	Georgia	3/9/14
ERR11245887	Georgia	3/13/14
ERR11246294	Georgia	3/16/14
ERR11245905	Georgia	3/24/14
ERR11244809	Georgia	3/24/14
ERR11245523	Georgia	3/25/14
ERR11244101	Georgia	3/27/14
ERR11244713	Georgia	4/28/14
ERR11244098	Georgia	4/29/14
ERR11244008	Georgia	5/16/14
ERR11244063	Georgia	6/5/14
ERR11245058	Georgia	6/24/14
ERR11244559	Georgia	6/27/14
ERR11244339	Georgia	7/3/14
ERR11246314	Georgia	7/6/14
ERR11244240	Georgia	7/21/14
ERR11244504	Georgia	8/3/14
ERR11246127	Georgia	8/6/14
ERR11246282	Georgia	9/14/14
ERR11244449	Georgia	9/24/14
ERR11246296	Georgia	10/10/14
ERR11244962	Georgia	10/19/14
ERR11243836	Georgia	10/26/14
ERR11245467	Georgia	11/2/14
ERR11243792	Georgia	11/10/14
ERR11245240	Georgia	11/11/14
ERR11246290	Georgia	11/14/14
ERR11244852	Georgia	11/17/14
ERR11245974	Georgia	11/18/14
ERR11245239	Georgia	11/18/14
ERR11244170	Georgia	12/3/14
ERR11246035	Georgia	12/4/14
ERR11245186	Georgia	12/18/14
ERR11244342	Georgia	12/18/14
ERR11245104	Georgia	12/26/14
ERR11243875	Georgia	12/30/14
ERR11244906	Georgia	1/14/15
ERR11245053	Georgia	1/21/15
ERR11246279	Georgia	1/25/15
ERR11245972	Georgia	1/26/15
ERR11245833	Georgia	1/29/15
ERR11246138	Georgia	2/2/15
ERR11245466	Georgia	2/2/15
ERR11244905	Georgia	2/5/15
ERR11243969	Georgia	2/5/15
ERR11246319	Georgia	2/6/15
ERR11244104	Georgia	2/9/15
ERR11244566	Georgia	2/11/15
ERR11245241	Georgia	2/13/15
ERR11244244	Georgia	2/15/15
ERR11244167	Georgia	2/22/15
ERR11246268	Georgia	3/16/15
ERR11245806	Georgia	3/16/15
ERR11245993	Georgia	3/19/15
ERR11244503	Georgia	3/31/15
ERR11244908	Georgia	4/16/15
ERR11244763	Georgia	5/5/15
ERR11244010	Georgia	5/8/15
ERR11245248	Georgia	5/21/15
ERR11244636	Georgia	6/16/15
ERR11245858	Georgia	6/17/15
ERR11244811	Georgia	7/7/15
ERR11245957	Georgia	7/17/15
ERR11243962	Georgia	7/21/15
ERR11245057	Georgia	7/28/15
ERR11243772	Georgia	8/6/15
ERR11245420	Georgia	8/9/15
ERR11245572	Georgia	8/25/15
ERR11245836	Georgia	8/26/15
ERR11245612	Georgia	9/9/15
ERR11245737	Georgia	9/13/15
ERR11245415	Georgia	9/17/15
ERR11244168	Georgia	10/5/15
ERR11244389	Georgia	11/9/15
ERR11246120	Georgia	11/10/15
ERR11245379	Georgia	11/17/15
ERR11246283	Georgia	12/10/15
ERR11244912	Georgia	12/14/15
ERR11245196	Georgia	1/20/16
ERR11245810	Georgia	2/4/16
ERR11245290	Georgia	2/7/16
ERR11244392	Georgia	2/10/16
ERR11245619	Georgia	2/16/16
ERR11245517	Georgia	2/16/16
ERR11245990	Georgia	2/23/16
ERR11244391	Georgia	2/24/16
ERR11246305	Georgia	3/16/16
ERR11245956	Georgia	3/24/16
ERR11243872	Georgia	3/30/16
ERR11245626	Georgia	4/15/16
ERR11244957	Georgia	4/3/16
ERR11245739	Georgia	4/11/16
ERR11246074	Georgia	4/25/16
ERR11245535	Georgia	6/2/16
ERR11244187	Georgia	6/8/16
ERR11244919	Georgia	6/16/16
ERR11245416	Georgia	6/19/16
ERR11244620	Georgia	6/23/16
ERR11245991	Georgia	6/23/16
ERR11244500	Georgia	7/6/16
ERR11243667	Georgia	7/10/16
ERR11243793	Georgia	7/14/16
ERR11245337	Georgia	7/17/16
ERR11243837	Georgia	7/17/16
ERR11244292	Georgia	7/21/16
ERR11245190	Georgia	7/25/16
ERR11244964	Georgia	7/27/16
ERR11244850	Georgia	8/10/16
ERR11244817	Georgia	8/10/16
ERR11245106	Georgia	9/5/16
ERR11244760	Georgia	10/6/16
ERR11245065	Georgia	10/20/16
ERR11244761	Georgia	10/31/16
ERR11244762	Georgia	11/7/16
ERR11245109	Georgia	11/29/16
ERR11244387	Georgia	12/5/16
ERR11243506	Georgia	11/14/13
ERR11243511	Georgia	1/29/14
ERR11243484	Georgia	2/26/14
ERR11244459	Georgia	1/9/14
ERR11244354	Georgia	1/29/14
ERR11246338	Georgia	2/10/14
ERR11244632	Georgia	2/24/14
ERR11245574	Georgia	2/26/14
ERR11244755	Georgia	3/10/14
ERR11246373	Georgia	3/12/14
ERR11246351	Georgia	3/20/14
ERR11244289	Georgia	3/24/14
ERR11246336	Georgia	3/27/14
ERR11245348	Georgia	4/14/14
ERR11244768	Georgia	4/1/14
ERR11246370	Georgia	4/2/14
ERR11244352	Georgia	4/28/14
ERR11245070	Georgia	5/16/14
ERR11246324	Georgia	5/6/14
ERR11245669	Georgia	5/8/14
ERR11243834	Georgia	5/8/14
ERR11244060	Georgia	5/13/14
ERR11244113	Georgia	5/18/14
ERR11245618	Georgia	5/20/14
ERR11244351	Georgia	5/22/14
ERR11245712	Georgia	5/28/14
ERR11246337	Georgia	6/9/14
ERR11246070	Georgia	6/9/14
ERR11245571	Georgia	6/9/14
ERR11245301	Georgia	6/12/14
ERR11245478	Georgia	6/17/14
ERR11245525	Georgia	6/17/14
ERR11244562	Georgia	6/17/14
ERR11244341	Georgia	6/27/14
ERR11246021	Georgia	7/16/14
ERR11243818	Georgia	7/2/14
ERR11244064	Georgia	7/6/14
ERR11246019	Georgia	7/14/14
ERR11246410	Georgia	7/14/14
ERR11244248	Georgia	7/21/14
ERR11243835	Georgia	7/29/14
ERR11246346	Georgia	8/16/14
ERR11246332	Georgia	8/5/14
ERR11244639	Georgia	8/7/14
ERR11245926	Georgia	8/17/14
ERR11246349	Georgia	8/25/14
ERR11243692	Georgia	8/29/14
ERR11244631	Georgia	9/8/14
ERR11245066	Georgia	9/9/14
ERR11245213	Georgia	9/24/14
ERR11244774	Georgia	9/29/14
ERR11244232	Georgia	10/15/14
ERR11245775	Georgia	10/15/14
ERR11244109	Georgia	10/19/14
ERR11245156	Georgia	10/30/14
ERR11243691	Georgia	11/6/14
ERR11245157	Georgia	11/6/14
ERR11244400	Georgia	11/10/14
ERR11244717	Georgia	11/14/14
ERR11245422	Georgia	11/17/14
ERR11245700	Georgia	11/25/14
ERR11245908	Georgia	11/26/14
ERR11244617	Georgia	11/26/14
ERR11244291	Georgia	11/28/14
ERR11245528	Georgia	12/15/14
ERR11246334	Georgia	12/7/14
ERR11245671	Georgia	12/10/14
ERR11244558	Georgia	12/15/14
ERR11244508	Georgia	12/18/14
ERR11245842	Georgia	12/18/14
ERR11246067	Georgia	12/22/14
ERR11246003	Georgia	12/23/14
ERR11245832	Georgia	12/25/14
ERR11245532	Georgia	1/14/15
ERR11245865	Georgia	1/22/15
ERR11244401	Georgia	1/22/15
ERR11245771	Georgia	1/26/15
ERR11244397	Georgia	1/26/15
ERR11245909	Georgia	1/29/15
ERR11245607	Georgia	2/6/15
ERR11244521	Georgia	2/13/15
ERR11246387	Georgia	2/24/15
ERR11246313	Georgia	2/25/15
ERR11245576	Georgia	2/25/15
ERR11246420	Georgia	3/1/15
ERR11246104	Georgia	3/5/15
ERR11245054	Georgia	3/5/15
ERR11244014	Georgia	3/10/15
ERR11246068	Georgia	3/17/15
ERR11244020	Georgia	3/19/15
ERR11244915	Georgia	3/24/15
ERR11244674	Georgia	4/6/15
ERR11245940	Georgia	4/13/15
ERR11245009	Georgia	4/13/15
ERR11245632	Georgia	4/20/15
ERR11244681	Georgia	4/21/15
ERR11245298	Georgia	4/28/15
ERR11244009	Georgia	5/16/15
ERR11245744	Georgia	5/13/15
ERR11244812	Georgia	5/13/15
ERR11246317	Georgia	5/25/15
ERR11244028	Georgia	5/28/15
ERR11245481	Georgia	6/15/15
ERR11244571	Georgia	6/15/15
ERR11245782	Georgia	6/12/15
ERR11245631	Georgia	6/12/15
ERR11245707	Georgia	6/17/15
ERR11244304	Georgia	6/21/15
ERR11246308	Georgia	6/28/15
ERR11245159	Georgia	6/28/15
ERR11244695	Georgia	7/16/15
ERR11243782	Georgia	7/16/15
ERR11244557	Georgia	7/21/15
ERR11244498	Georgia	7/24/15
ERR11246388	Georgia	7/29/15
ERR11244450	Georgia	8/3/15
ERR11244682	Georgia	8/6/15
ERR11245425	Georgia	8/17/15
ERR11245812	Georgia	8/25/15
ERR11243967	Georgia	9/15/15
ERR11245345	Georgia	9/6/15
ERR11244124	Georgia	9/9/15
ERR11245424	Georgia	9/14/15
ERR11245201	Georgia	9/14/15
ERR11244454	Georgia	9/14/15
ERR11246136	Georgia	9/21/15
ERR11245469	Georgia	9/22/15
ERR11245620	Georgia	9/28/15
ERR11245533	Georgia	9/29/15
ERR11244300	Georgia	10/7/15
ERR11246389	Georgia	10/11/15
ERR11246331	Georgia	10/11/15
ERR11245246	Georgia	10/11/15
ERR11243749	Georgia	10/13/15
ERR11244854	Georgia	10/29/15
ERR11246344	Georgia	11/9/15
ERR11244563	Georgia	11/10/15
ERR11246295	Georgia	11/18/15
ERR11246415	Georgia	12/21/15
ERR11245534	Georgia	12/21/15
ERR11245674	Georgia	12/22/15
ERR11245910	Georgia	12/25/15
ERR11243814	Georgia	12/25/15
ERR11246096	Georgia	12/30/15
ERR11246374	Georgia	1/3/16
ERR11244191	Georgia	1/3/16
ERR11243982	Georgia	1/8/16
ERR11245068	Georgia	1/26/16
ERR11245293	Georgia	1/28/16
ERR11244114	Georgia	2/2/16
ERR11244234	Georgia	2/3/16
ERR11244235	Georgia	2/9/16
ERR11245778	Georgia	2/10/16
ERR11245748	Georgia	2/18/16
ERR11245529	Georgia	2/18/16
ERR11245979	Georgia	2/21/16
ERR11245575	Georgia	3/16/16
ERR11246306	Georgia	3/6/16
ERR11244820	Georgia	3/9/16
ERR11245524	Georgia	3/16/16
ERR11244122	Georgia	3/16/16
ERR11244849	Georgia	3/22/16
ERR11245062	Georgia	3/24/16
ERR11243768	Georgia	3/27/16
ERR11245018	Georgia	4/10/16
ERR11244115	Georgia	4/24/16
ERR11243975	Georgia	4/24/16
ERR11244105	Georgia	5/2/16
ERR11245777	Georgia	5/9/16
ERR11244668	Georgia	5/9/16
ERR11246339	Georgia	5/18/16
ERR11244502	Georgia	5/18/16
ERR11244231	Georgia	5/19/16
ERR11246320	Georgia	5/22/16
ERR11243819	Georgia	5/23/16
ERR11244017	Georgia	6/15/16
ERR11244117	Georgia	6/6/16
ERR11245522	Georgia	6/9/16
ERR11244865	Georgia	6/13/16
ERR11244176	Georgia	6/19/16
ERR11246093	Georgia	6/20/16
ERR11244863	Georgia	6/20/16
ERR11246358	Georgia	6/22/16
ERR11244814	Georgia	6/22/16
ERR11245625	Georgia	6/23/16
ERR11244683	Georgia	6/23/16
ERR11245860	Georgia	7/15/16
ERR11245670	Georgia	7/4/16
ERR11246326	Georgia	7/6/16
ERR11244680	Georgia	7/7/16
ERR11245113	Georgia	7/28/16
ERR11245376	Georgia	8/16/16
ERR11245202	Georgia	8/8/16
ERR11244770	Georgia	8/14/16
ERR11246414	Georgia	8/18/16
ERR11244446	Georgia	8/18/16
ERR11245384	Georgia	8/22/16
ERR11246345	Georgia	8/29/16
ERR11245339	Georgia	8/29/16
ERR11244961	Georgia	8/29/16
ERR11245941	Georgia	9/1/16
ERR11243927	Georgia	9/1/16
ERR11245961	Georgia	9/8/16
ERR11244583	Georgia	9/15/16
ERR11245305	Georgia	9/15/16
ERR11245666	Georgia	9/29/16
ERR11244178	Georgia	10/17/16
ERR11245704	Georgia	11/7/16
ERR11245008	Georgia	11/7/16
ERR11244243	Georgia	11/14/16
ERR11244513	Georgia	11/17/16
ERR11243755	Georgia	11/24/16
ERR11244296	Georgia	11/28/16
ERR11245385	Georgia	12/5/16
ERR11246355	Georgia	11/23/14
ERR11243464	Georgia	12/18/13
ERR11243472	Georgia	1/9/14
ERR11243491	Georgia	2/11/14
ERR11243514	Georgia	3/27/14
ERR11243515	Georgia	2/10/14
ERR11243519	Georgia	2/10/14
ERR11243589	Georgia	11/11/13
ERR11243596	Georgia	1/6/14
ERR11243631	Georgia	12/23/13
ERR11244499	Georgia	3/10/14
ERR11244169	Georgia	7/10/14
ERR11245188	Georgia	7/17/14
ERR11245565	Georgia	10/24/14
ERR11245154	Georgia	12/22/14
ERR11243917	Georgia	1/25/15
ERR11245773	Georgia	3/27/15
ERR11245518	Georgia	5/14/15
ERR11244177	Georgia	5/28/15
ERR11243794	Georgia	6/17/15
ERR11243833	Georgia	6/24/15
ERR11245378	Georgia	8/12/15
ERR11245705	Georgia	8/13/15
ERR11244453	Georgia	9/14/15
ERR11243711	Georgia	9/14/15
ERR11244967	Georgia	9/21/15
ERR11246275	Georgia	1/12/16
ERR11243731	Georgia	1/17/16
ERR11243970	Georgia	3/29/16
ERR11244224	Georgia	4/10/16
ERR11244911	Georgia	4/11/16
ERR11244229	Georgia	5/26/16
ERR11245055	Georgia	6/26/16
ERR11244710	Georgia	7/3/16
ERR11244507	Georgia	9/7/16
ERR11246298	Georgia	5/28/14
ERR11244103	Georgia	11/25/15
ERR11245338	Georgia	2/17/16
ERR11244709	Georgia	6/23/16
ERR11246022	Georgia	10/4/16
ERR9286154	Kenya	11/26/19
ERR9286058	Kenya	8/30/11
ERR9285769	Kenya	7/6/17
ERR9285770	Kenya	7/31/15
ERR9285771	Kenya	7/29/10
ERR9285774	Kenya	7/6/16
ERR9285830	Kenya	1/11/11
ERR9285898	Kenya	10/2/12
ERR9285907	Kenya	8/6/17
ERR9285927	Kenya	5/29/14
ERR9285934	Kenya	11/4/17
ERR9285951	Kenya	8/8/12
ERR9285961	Kenya	10/14/18
ERR9285978	Kenya	2/15/08
ERR9285981	Kenya	2/13/08
ERR9286036	Kenya	7/31/99
ERR9286089	Kenya	8/10/09
ERR9286104	Kenya	2/12/03
ERR9286122	Kenya	9/23/98
ERR9286123	Kenya	1/8/09
ERR9286131	Kenya	5/11/07
ERR9286139	Kenya	6/15/09
ERR8773690	Georgia	1/21/15
ERR8773802	Georgia	7/16/18
ERR8774377	Georgia	8/1/14
ERR8773996	Georgia	5/31/12
ERR8773777	Georgia	4/25/06
ERR8775770	Georgia	1/15/16
ERR8773753	Georgia	12/7/21
ERR8773758	Georgia	3/15/17
ERR8773795	Georgia	10/28/12
ERR8773881	Georgia	3/17/18
ERR8773972	Georgia	8/7/20
ERR8773546	Switzerland	1/15/06
ERR8773550	Turkey	1/15/00
ERR8773553	Switzerland	1/15/07
ERR8775839	Tanzania	8/22/19
ERR8775825	Tanzania	11/30/18
ERR8775806	Tanzania	9/16/06
ERR8775782	Tanzania	5/28/16
ERR8773578	Switzerland	1/16/07
ERR8665591	Belarus	7/23/17
ERR8665793	Belarus	10/28/17
ERR8665965	Belarus	5/31/15
ERR8665966	Belarus	2/6/18
ERR8699124	NA	8/29/21
ERR8699742	NA	3/16/05
ERR8700350	NA	4/6/13
ERR8700407	NA	2/12/13
[truncated: 3,910 more rows]
